# Supplementary material for: Fatty acid and retinol-binding protein: A novel antigen for immunodiagnosis of human strongyloidiasis
Source: PLoS One. 2019 Jul 22;14(7):e0218895. doi: 10.1371/journal.pone.0218895 (PMC6645452; doi:10.1371/journal.pone.0218895)
Supplement: S1 File — Alignment of oligonucleotide sequences of Fatty acid and retinol-binding protein (FAR). Oligonucleotide sequences from Strongyloides and other nematodes which were used for alignment and determination of their homology. (TXT) [file pone.0218895.s001.txt]

>Ss
TCAGATGACTTATTAGAATCTGTAATAAATTATTTTCCTAATGATGCTACTACATTTTTAAAATCATTAACACCTGAAGAATTACAAATTGTAACACAAATTGCTGGAGAAAAACCATTAACCGATTCCCCAGAAGATTGGGATGAATTTTTGTTAATTGTTCGTGATCAATCAGAACCATTATATAGAAAAATTATAAAAGAAGTTAGAAAAGAGGATGAAAAGTTTAATCAACCTTCTTATAAAGGTCGTCGATTTATAAAAAAGTTTCAAGAGAAACAAAAAACTGTCTTTCAACCACATGGAATTTTTGTTATGCCTATGGCTGCAAGAATGAGTGCTTTAGATTTATTTTTAAATTATCTTGATCTTCCTGAAATAGATAAAGAAGGTATTGATTCAATAGTTGATGTTTTTCGTAAACACCTTCCGGTACCACTT
>W_ bancrofti_EJW81696.1 
ATGTACCACCGATTGATTCTGCTGGCATTAATTGGCACTACTATGGCAAATGTTATTCCT
TTCTCTATGAGTAACATTCCGGAAGAATATAAAGAATTTATACCGGAAGAAGTGAGAAAT
TTCTACAAAGATCTGACAGTGGAAGATAAAGAAATTCTTCGTGAATTAGCAAGCAAACAT
GCGACGTTTGCAAATGAAGATGCTGCACTGGAAGCGCTTAAAGACAAGTCCGATAAACTT
TACAAAAACGCGGTGGAACTACGAAATTTCGTCAAAGCAAAAATTGACAGCTTAAAGCCA
GATGCTAAAACATTTGTCGATGAGATAATCGCCAAGGCACGATCATTGCGATCAGACGAT
GGGCACAAGCTTGATACAGAAAAAATTAAACAAGCAGCCCGAGATATCATTGCTAAATAT
CAAGCACTCAGTGAAGAAACTAAGGAAGAACTGAAAGTGACATTCCCTGCCATCGCCAAA
ATCATTGGCAGTGAGTCTTTTACTTTAAAAAACTTATAA
>W_ bancrofti_AY050258.1 
ATGGCAAATGTTATTCCTTTCTCTATGAGTACCATTCCGGAAGAATATAAAGAATTTATTCCGGAAGAAG
TGAGAAATTTCTACAAAGATCTGACAGTGGAAGATAAAGAAATTCTTCGTGAATTAGCAAGCAAACATGC
GACGTTTGCAAATGAAGATGCTGCACTGGAAGCGCTTAAAGCCAAGTCCGATAACCTTTACAAAAACGCG
GTGGAACTACGAAATTTCGTCAAAGCAAAAATTGACAGCTTAAAGCCAGATGCTAAAACATTTGTCGATG
AGATAATCGCCAAGGCACGATCATTGCGATCAGACGATGGGCACAAGCTTGATACAGAAAAAATTAAACA
AGCAGCCCGAGATATCATTGCTAAATATCAAGCACTCAGTGAAGAAACTAAGGAAGAACTGAAAGTGACA
TTCCCTGCCATCGCCAAAATCATTGGCAACGAAAAACTCAAAAGGAACGCGAGTACC
>C_ briggsae_NC_013490.1:8666709-8667402 
ATGATCCGCGCCACTATCGTCTTCGCCTGCTTGGCCGCCGTCGCCTTCTCCGCTCCAATCCCAGAGGTTC
CAGAGAACTACGAGGACATCCCAGCCGAGTACAAGTCTCTTATCCCAGCCGAGGTTGCCGAACACCTCAA
GTCCATCACCCCAGAAGAGAAGGCCATCCTCAAGGACGTCGCCAAGGGATACAAGGACTTCAAGAGCGAG
GATGACGTGAGTTTCAGGTCCACGATGGAATATCCTAATTTCTGAATTTCCAGTTCTTGAACGCCCTCAA
GGAAAAGTCTCCAGCTCTCCACGAGAAGGCCTCCAAGCTCCACCAAATCGTCAAGGACAAGGTCAACTCT
CTCAACGATGAGGCTAAGGCTTTCGTCAAGAAGGCTATCGCTGAAGGACGCAAGATCCACGCTCAATACT
TGGCTGGAGAGAAGCCATCCCTCGACACCCTCAAGGCCACCGCCAAGACGTAAGTTTCGCAAACAGAAGA
TTCTAGAACGAATTCTAACTCTTTCAGCCACATCGAAGCCTACAAGGGACTCTCCCAGGATGCCAAGGAC
TCCATCTCAAAGGAATTCCCAATCCTCACCGGATTCTTCAAGAGTGAGTTTCATAGATCCACGCCTTCTG
ATTTCAATATCTTCCTTTTTCAGACGAGAAGGTTCAAGCCATGGTTGGACAATACATCAACTAG
>B_ malayi_U69169.1 CAATTGAGAAACTTTCGTTGACAATTAAAATGTATCACCGATTGATTCTGCTGGCATTAGTTGGCACTAC
TATGGCAAATGTTATTCCTTTCTCTATGAGTAATATTCCGGAAGAATATAAAGAATTTATACCTGAAGAA
GTGAGGAATTTCTACAAAGATTTGACAGTGGAAGATAAAGAAATTCTTCGTGAATTAGCAAGCAAACATG
CGACGTTTGCAAATGAAGATGCTGCACTGGAAGCGCTTAAAGACAAGTCCGATAAACTTTACAAAAACGC
AGTGGAACTACGAAATTTCGTCAAAGCAAAAATTGACAGCTTAAAGCCAGATGCTAAAATATTTGTCGAT
GAGATAATCGCCAAGGCACGATCATTGCGATCAGACGACGGGCACAAGCTTGATACAGAAAAAATTAAAC
AAGCAGCCCGAGATATCATTGCTAAATATCAAGCACTCAGTGAAGAAACTAAGGAAGAACTGAAAGTGAC
ATTCCCTGCCATCGCCAAAATCATTGGCAACGAAAAACTCAAAAGGAACGCGAGTACCTTTTTACAAAAG
AATTAG
>A_ caninum_AAM97930.1 
ATGCTTCGACTAGCTCTCTTCGCGGTACTCTTCGCTTGTGCCTTCTCTGCCCCTAACGTT
GAGGTGAACAAGTTTGAGGATATTCCTGAGCAGTACAGAGAACTAATCCCCAAAGAAGTT
GCCGACCACCTCAAAGCCATCACCGATGACGAGAAGAAGATCTTGAAGGAGGTGCTGAAG
GACTACGCCAAATACAAGGATGAAAACGAGTACTTGGCAGTCCTGAAGGAAAAGTCTCCC
AGCCTACACGAGAAGGCCAAGAAGTTCCACGAGTTTATTAAGGCTAAGGTCGACGCACTT
GGGGATGAACCGAAGGCGTTCGTGAAGAAAGTTATCGCTGCCGCTCGAAAACTGCATGCA
GAGCTCCTTGCCGGAAACAAGCCTTCTCTTGAGGAACTGAAGAACACTGTCAAGACGTAC
ATGGCCGAATTCAACGCCTTGTCACCCGCTGCCAAAGAGGATCTGAAGAAAAACTTCCCT
ATTCTCACCTCAGTTTTTACGAACGAGAAGGCAAAGGCGTTGATGGACAAGCACTTGCAG
AACTAG
>A_ caninum _AAM93667.1 
ATGCTTCGACTAGCTCTCTTCGCGGTCCTCTTCGCTTGCGCATTTTCAGCACCCAACGTT
GAAGTGAACAAATTCGAGGATATTCCTGAGCAGTACAGAGAACTGATCCCCAAGGAGGTA
GCCGACCACATCAAGGCTATCACTGAGGAGGAGAAGACCATCTTGAAGGAGGTGCTGAAG
GACTACGCCAAATACAAGGACGAGAATGAGTATTTGGCAGCGCTGAAGGAAAAGTCACCC
AGCCTGCACGAGAAGGCAAAGAAGTTCCACGACTTCATTAAGGCTAAGGTCGACGCACTT
GGGGATGAAGCAAAGGCGTTCGTGAAGAAAGTGATTGCTGCTGCTCGCAAACTGCACGCA
GAGCTCCTTGCCGGGAACAAACCTTCTCTTGAGGAACTGAAGAACACTGTCAAGAAATAC
GTGGCCGAATTCGACGCGCTGACCGCAGCCGCAAAAGAAGATCTCAAGAAGCACTTCCCC
ATCCTCACTTCCATTTTCACCAACGAGAAGGCAAAGGCGTTGATGGACAAGCACTTGCCG
AACTAG
>T_ canis_KHN72925.1 
ATGTTGCGAACAACAATCATTATTTCGGTATGCTTCGCATACGCGTTGGCCTTCGTGATG
CCTCTCTCAATGAGCAACATTCCGGAAGAGTATAAAGAGTTCGTGCCCGAAGCGGTTCAG
AATTTCTATAAGGACCTAACACCTGAGGATAAGCAAATTTTGCGCGAGATTGCCGATCAT
CATTCACAGTATCCAAATGTGGACGCTGCACTGAATGCACTGAAGGAGAAAAGCGAGAAA
TTGTACGCGAAGGCCGTTGAGATACGCAACTTCATCAAGAACAAGGTCGACAGTCTCAGC
CCGGAAGCAAAACACTTCGTCGAAGAGGTGGAAGCAAAAGCACGAGCTCTTCGCCCCGAA
CCGGGACAGAAGCCCGACCTGGAGAAGGTGAAATCGACAGCGCGTGAAATCATCGAGAAG
TACAAGGGCCTACCAGAGAATGGCGAAATGTTGCGAACAACAATCATTATTTCGGTATGC
TTCGCATACGCGTTGGCCTTCGTGATGCCTCTCTCAATGAGCAACATTCCGGAAGAGTAT
AAAGAGTTCGTGCCCGAAGCGGTTCAGAATTTCTATAAGGACCTAACACCTGAGGATAAG
CAAATTTTGCGCGAGATTGCCGATCATCATTCACAGTATCCAAATGTGGACGCTGCACTG
AATGCACTGAAGGAGAAAAGCGAGAAATTGTACGCGAAGGCCGTTGAGATACGCAACTTC
ATCAAGAACAAGGTCGACAGTCTCAGCCCGGAAGCAAAACACTTCGTCGAAGAGGTGGAA
GCAAAAGCACGAGCTCTTCGCCCCGAACCGGGACAGAAGCCCGACCTGGAGAAGGTGAAA
TCGACAGCGCGTGAAATCATCGAGAAGTACAAGGGCCTACCAGAGAATGTAAAGGAGGAT
CTGCGAAAAACCTTCCCTCATATCACCAAGCTGTTCCAAAATGAGAAGTTCAAGAAGATG
GCGAAAGGTTTCCTCGAGAAGAGCTCCTAA
>T_ canis _KHN88406.1 
ATGCGGGTACTATACGTGGTACTTGCCATAGGCTGGCTACTATGCGTCACAATCGCTAGA
CCGACACGCTCCGATCTCACCTCACTTGCCGTTGAACTACTTGAATTTATCCCTTCAAGC
TTTCTGACGTTCTTTGGCGATTTGAACGATGTAGATCGAAGTGCTCTACTCGAATTGTCG
AGGAATGTTTCACGAAATCGGTTAACAGCAGACAACGAAAAACAGTTCTTAAATGAATTA
AAGGCGAAAAGTGAAAATGCTTATACGAAGGTTATGGGTGTGCAAAGTTATCTGCAGAAC
AAAGTCGAAAATCTCAAACCCGATAGCAAAGAATTCACGAAGAAGTTGAGCGATAAGTAT
TTATCGTTGTTCATGAACTCGCATAATGCTCCAAAAGGAACGTTCTCCAAGTTGAAAATA
TTCGTCAACGAAACATTTACGATGTTCGATGAATTAAGTGAAGATGGAAAAAGCGATCTG
AGGAGCTCGTTTCCCGAAATTGCACAACTTCTCGCAAATCCGAGATTCCGAGACTATCTT
CGTAGAGTGTTCGAGAGCAACGATGTGAAAAGAGCGTTCAATCGAGCTGATAGAGCTTTT
AATCCGAAATGA
>T_ canis _KHN88420.1 
ATGCATATGCGAATATTCGCATTCATTTTAGTGGCCATTACTTATGCCACATCAAAACCA
TCACCAACTTCGAACATAAATGAAGAACCTGATATCGAGACGATTCCTAATGAAGTTCGT
AAATTTTACGGCAGTTTGAACGCTGAAGAAAAAACGGCGTTGAGGCAATATGCGAAAGAA
CTGAAAGAAGGAAATGCAAATTTCTCACTTACTGATAACATTTTTGACGGCATTAAGACC
GGAAGTGAAGGATTGACGACTAAGCTGGGAGTTTTTCGCGACCTAATAAATTCAAAGCTG
GATAATCTCACACCAGAAAGTAGACAGTTTATAGCACAGATGATACGGAAGCTGATTATA
ATAATTGGTGAAGGTGGCGGTCTTATGGATATTTTAATGAGCATGAAAAATTTTGGTAGG
GATACTCTTCGAATGTACGATTCACTTTCTGAAAAAACGAGACAAGATTTGCTCAAGGGA
TTCCCAACAATTGGAGCGATCGCAACAAGTGATATAGCTCGTGTGATTCTCAACAAACTG
GCTGACTATACACCATCGGTCAACTGGAATAGCACACCGTCAACTCATGACGGATCACAT
GAGCCAACGATAAAGGCGTTCACAGATAAGCCACCAACAAGTCCTCCACACTCCACCGTA
CATTCATCCATGTACCCCAAAGTCTCGCCGCATCGATCTTCCGACGATACGGCTGGAGAA
GAGGAAATGATCAAAGTGAAACTGATTGATTAA
>A_ ceylanicum_EPB80036.1 
ATGCAGCACATGACAACTCCTACACCACAATTTCAGACTCGTACTGGTACCAAGGTCCCA
TCGTACCCATTCACGATGTTTCTACGACTTCTCGTAACCGCTACCATTTTGTTTGCCTAT
GTTTCTGCATTCAAATTGGAGGATATCCCAGCGCAGTACAGAGAGCTTATGCCAGAACGT
GTGAAAAATTTCATAGCTGGACTTTCTGAACAGGAGCAAGCAACCATGGAAGAAATTTTT
GAGAACTTCCACTCATATAAGAACGACCAGGAGGTGATGGCAGCGTTCAAGGCAAAATCA
CCAGGTCTGGCCGCAAAACTCGAGCAATTCAATTCATGGTTTGATCAGAAGGCAGCTGCT
CTCGGACCTGAAGCCAGAGCCTACTACAATACGTTGCATGAAATCTCTCAGAAGATTCGA
GCAAAATTTTATGGTGGTCAGACACCAAGCAACGCTGAGATAAAACAGGCCGCTCTGGAA
GAGATCACCAAGTACAGGGCTTTGTCGGCGAAAGCAAAAGCGGAATTCGCAAAGCAATTT
CCAATCCTCGCGAACCTTCTTACAAGCGATGCGGTCTACAAAAAGATACAAGCCTTGAAC
TAG
>A_ceylanicum_EPB76535.1 
ATGCTTCGACTAGCTCTCTTCGCGGTACTCTTCGCTTGCGCATTTTCCGCTCCAAACGTT
GAGGTGCACAAGTTTGAGGATATTCCTGAACAGTACAGAGAACTGATCCCCAAAGAAGTA
GCTGACCACATCAAGGCTATCACCGAAGAGGAGAAGGCCATCCTGAAGGAAGTGCTGAAG
GAATACACCAAGTACAAGGATGAGGAAGAGTACTTGGCAGCCCTGAAGCAGAAGTCTCCC
AGCCTGCACGAGAAAGCCAAGAAGTTCCACGACTTCATCAAGGCGAAAGTCGATGCACTC
GGGGATGAAGCGAAGGCGTTCGTGAAGAAAGTTATTGCTGCTGCTCGTAAACTGCACGCT
GAGCTCCTCGCCGGAAACAAGCCATCTCTTGAGGAACTGAAGAACACTGTCAAGAAGTAC
ATGGCCGAGTTCGAAGCTTTGTCCGCTGCCGCCAAGGAGGATCTCAAGAAGCACTTCCCC
ATCCTCACCTCCGTTTTTACGAGTAATTTGAAGTGTTGTAGCATTGCAAGGGAGATAATC
GGCAAAAACGTGAAGGTCTTCGTTTCAGATGAGAAGGCGAAGGCGATGATCGACAAGCAC
TTGCAGAATTAG
>A_ceylanicum_EPB80038.1 
ATGCTCGAATCTCTAGAGCTCATGCCTGAACGTGTGAAGAGTTTGATAGTTGGACTTTCT
AGTCAAGAGCAAGCCACTATGAAGGAGGTTTACGAAAACCTTCACACTTACAAGAACGAC
CAAGAGGTGGTGGCAGCGATCAGAGCGAAGTCTCCTGGGCTGGCTTCAAAACTCGAGCAA
TTCCAGTCTTGGTGGAGTGAAAAGGCAGCCGGTCTCGGTCCCGAAGCCAGGGCCTATTTT
GACGCGATGCACGAAAACGCATACAAGATTCGAGCACGATTTTATGCTGGCAAGAGACCA
AGCAACGCTGAGATAAAACAAGCCGCTTTGGAAACAATCACCAAGTACAAGGCTTTGTCT
GCGGCAGCAAAAGCTGATTTCCAGAAGCAGTTCCCTCTTCTGACACGAATGCTCTCAAAC
GATGAGACCTACAAAGCGATACAATCCTTGAACTAG
>H_contortus_CDJ86883.1 
ATGGTCCGCTATACCATTCCTATCGTAGCTAGTCTGAGCTTCGCCTTTGTTGCTGGATTC
ACCGACATACCTCCTGACTTCAAATCTGTGTTTCCTCAACATCTCCACAGCTTCATTGGT
GGTCTTTCTGAATCCGACAAGAACATACTAAGAGATGTCGCAAAAAATTATGACAAGTAC
GGGAGCCACGAAAAAGTTATGGCCGCAATAAAAGAGAAATCGCCTGAACTCGCAGAAAAA
GTTGAACACCACTATCAAATGTTGATGGAAAAGATAAAAAAACTCCCACCTCCAGCTGAA
ACGTTCATAATGGAGCTTTGGCAAACGGTCCGTAAAACATACATAGAAGCCATTTCTGGT
CACAAACCTACTCCGGATCAATTGAAGGCAAAAGGCGAGCAAATTATCAGTAAATATGAT
GCGCTACCTGAATCGGCTAAAGCCGACCTCGAAAAAAACTTTCCCTACATTACCAAAATG
ATGAAAGACAAGGATCTACCTGCGAAGCTCGCCGCTCTTCCCTTGAACTAG
>H_contortus_CDJ86013.1 
ATGCGTTTCCTCTTACTGATCGTATTAGTAATCGGAGCAATTGCTCAAAATTCGACCGAA
ATAGAAAACCCTCTGGCAAACTTCACACTCACCATTGATATGGTGAATGAAGTGATCGAA
CGACTCAAAACTGAATCACAGTTCATCCCCAGCTATATTCTTCAACCCATTGTGACGGCT
ACGGACCAAGAGAAGCAGCAGTTCGTCGAGTTCGCTAATAACTTATTACAAGGCAAATAC
AAAAGCGCGGATGTGACCAGTTTGGCGCAACTCCTTCAGCTCCTTCAAAGTCGAGCGCCA
CTCGTTTACCAGAAAGGTTTAGTCATTTATAAGGCTTTCATGGATAAAGTGTATTCTCTC
AATACTGAAGCAGAGGCTTTTGTAATAAAGTGGATGAATAAATGGGCCGAAACGATCAAA
GCAATGCCGACGGGTAATGCTCTTCAGTTGTCATTCGATTTCAATAAGCAATTCTTCAAT
GATGCAAAGAAACTTACTCCTGAAGCTGTGGAAAGTCTCAAGAAGCAGTTTCCCGAATTT
GCAAGGTTATGGGAAACATGTCCACAACTCCAGCAATTTGCTAATTTCGTAGCCAATGCA
CCTGACAACATTGATGTGATGAAGCTTGAAGCAATGCAGGAATACATGGGCAACTTTAAT
GGTACTGCACAGGTTCCTGTCAATGTTCAGAACTGA
>H_contortus_FJ985258.1 
CCTTTGTCTCCTCGTTCACCTTCGATGATGTCCCGCCTGAATTCAGGGAGCTTCTTCCCGAAGATGTTAA
GCAATTCGTTAACTCACTCACTCCCGAGGACAAGAAAATACTAGAGGAGGTCGCAAAGAAGTACGGAGAG
GAGAAATTGAGTGATGAAGCGGGCATAGCTGCAGTGAAGGCGAAATCGCCTCAGCTTGGCGACAAACTCC
AGAAGATTTACGACGAAATCCAGCAGAAATTGAATGCTCTCAGTCCTGAAGCACGAGCTTTCGCTAAGGA
GATGTACGACATCACTCGTAAGCTCCACGCGGATCACGTCGCTGGCAGAAAACCAAGTATCGTTGAAATA
ACTGATTTGACCCAGAAAGCTATTGACAGATACAAGGCATTGCCCAAAGCTGCACAGGATGATCTCAAGA
AACAGTTCCCCACATTGGTCCACGCCTTCACAAGCAAGAAGTTCCACA
>C_elegans_NM_001268049.1 
ATGATCCGTGCCACTATCATCCTCGCCGCTGTCGCTGCCCTCGCCTTCTCTGCTCCAGTCCCGGAGGTCC
CAGAGAACTATGACGATATCCCAGCTGAATACAAGTCCCTTATCCCAGCCGAGGTCTCCGAGCATCTTAA
GTCCATCACCCCAGAAGAGAAGGCTATTCTTAAGGAGGTCGCCAAGGGATACAAGGACTTCAAGAGCGAG
GATGATTTCTTGAACGCCCTCAAGGAAAAGTCTCCAACTCTCCACGAGAAGGCCTCCAAGCTCCACCAAA
TCGTCAAGGACAAGGTCAACGCTCTCAATGATGAGGCTAAGGCTTTCGTCAAGAAGGCTATCGCTGAAGG
ACGTAAGATCCACGCTCAATACTTGGCCGGAGAGAAGCCATCCCTCGACACCCTCAAGACCACCGCCAAG
ACCCACATCGAAGCCTACAAGGGACTTTCCCAAGATGCCAAGGACTCCATCGCCAAGGAATTCCCAATCC
TCACCGGATTCTTCAAGAACGAGAAGGTTCAAGCCATGGTCGGACAATACCTCAACTAA
>C_elegans _CCD61950.1 
ATGAGCGTTGCTTCACTTCCAGAATGTGTCAAAAACTTTTTCCCAACTGAACAACTCGAG
TTCTCCTCATCAATTACCGCTGACGAGAAGCCAGTTCTTCATGAGGTATTCCAAAAGCAT
TCATGTTTCTCACAATGTGGTGAAATGATTGACGAGGTCTCGAAAAAGCATCCAGAATTG
GGAAAACGGTTGGCAACTGTGTTGGAGGGGAACAAGAAACGTTTGGATGGTTTGAGCCCG
GCTGCTGTTGAGTATGCCAAGAAGCTCATACACATGGTAACCACCACCTTGTGCTCCTTA
ACCGTCGGAAAACCAATTGATGATGCAGATGCAAAACGTCTTCACCAGGAATTCCAAAGC
CTATCTTCAGAAGATCAGGCTGCGCTGAGAAAGAATAATCCGGATATTAAATTTTGA
>C�elegansprotein �CCD61950.1 
ATGAGCGTTGCTTCACTTCCAGAATGTGTCAAAAACTTTTTCCCAACTGAACAACTCGAG
TTCTCCTCATCAATTACCGCTGACGAGAAGCCAGTTCTTCATGAGGTATTCCAAAAGCAT
TCATGTTTCTCACAATGTGGTGAAATGATTGACGAGGTCTCGAAAAAGCATCCAGAATTG
GGAAAACGGTTGGCAACTGTGTTGGAGGGGAACAAGAAACGTTTGGATGGTTTGAGCCCG
GCTGCTGTTGAGTATGCCAAGAAGCTCATACACATGGTAACCACCACCTTGTGCTCCTTA
ACCGTCGGAAAACCAATTGATGATGCAGATGCAAAACGTCTTCACCAGGAATTCCAAAGC
CTATCTTCAGAAGATCAGGCTGCGCTGAGAAAGAATAATCCGGATATTAAATTTTGA
>H�contortus��CDJ90628.1 
ATGATCCAGACTCTTCCGCCTAATGTTCAAAGCCTTTTCCCCAAGGAAAACCTCGATTTC
GCTGAAAGCATCAACGAGAATGAGGCGAAAATTCTGAAAGAGGTATTCGATAAACATTCG
ACGTTCGATGAAGTTGGTGAAATGATCGCGGCTGTTGAAGCAAAGTCACCGGAGCTGGGC
AAAAGGATGCGTAACGTACTGGACAAGAACTGTTCACGGCTGAATGGACTCAGTCCAAAA
GCTATCGACTACAGTAAAAAGTGTATACATTTTGTAACAAATGTAATGTGCAATTTGACA
CTTGGCAAGCAGCTCACCTATGAAGAAGCAGAGAAGCTACACAACGCCTTCAAGGAGCTA
TCGGCAGAAGACCAGGAGAAGTTAAAGAAGATGAATCCAGATGTCAAGTTTTGA
>O�volvulus�L27686.1 
AGTTTGAGGTCAGTCAAGAAACTCTCGTGGACATTTAAAATGTATCACCAGTTGATTCTGATGGCATTGA
TTGGTGTCATTATGGCAAATGTTGTTCCGTTTTCAATGAGTAATATTCCGGAAGAATACAAAGAATTCAT
ACCGGAAGAAGTAAAAAATTTCTACAAGAATCTGACACAAGAAGATAGACAGATTCTTCGTGAGTTAGCA
AGCAAACATGCGACATTCACAAATGAAGATGCTGCACTCGAAGCACTGAAAAACAAATCGGATAAACTCT
ACCAAAAGGCAGTGGAACTACGAAATTTCGTGAAAGCAAAAATTGACAGTTTAAAGCCAGACGCTAAAGC
ATTTGTCGATGAGATAATTGCCAAGGTACGATCGTTGCGACCAGAAGATGGACAAAAGCTTGATATGGAA
AAACTTAAGCAGGCAGCTCGAGACATCATTGCTAAATATGAGGCGCTGAATGAAGAAACTAAGGAAGAAT
TGAAAGCAACATTCCCTAACACCACCAAAATCATCACCAACGAGAAATTCAAAAGGATTGCAAACAGTTT
TCTGCAAAAGAATTAGAGAAATTTGGTGCCGGAAAACATTAATAATATGTCCGCCACT
>B�pahangi�AY050257.1 
ATGGCAAATGTTATTCCTTTCTCTATGAATAATATTCCGGAAGAATATAAAGAATTTATA
CCTGAAGAAGTGAGGAATTTCTACAAAGATCTGACAGTGGAAGATAAAGAAATTCTTCGT
GAATTAGCAAGCAAACATGCGACGTTTGCAAATGAAGATGCTGCACTGGAAGCGCTTAAA
GACAAGTCCGATAAACTTTACAAAAACGCAGTGGAACTACGAAATTTCGTCAAAGCAAAA
ATTGACAGCTTAAAGCCAGATGCTAAAATATTTGTCGATGAGATAATCGCCAAGGCACGA
TCGTTGCGATCAGACGACGGGCACAAGCTTGATACAGAAAAAATTAAACAAGCAGCCCGA
GATATCATTGCTAAATATCAAGCACTCAGTGAAGAAACTAAGGAAGAACTGAAAGTGACA
TTCCCTGCCATCGCCAAAATCATTGGCAACGAAAAACTCAAAAGGAACGCGAGTACC
>S_ ratti _XM_024643846.1
ATGATTAATATAAGAAAATATATTTTAATATTTGTTTTACTTACTACTATTAATGGAAAAGCAATAATAA
CAAAAACAGATGGAGAAATAATAGAAGGAATATTACCAGAAGAAATTTTACAATTTGCCAAAGATATGAC
ACCTAGTGATATAAAAATTCTTACAGAATTAAGTTCAATGAAATATCAATTTGGAAGTCAAAATGAATTG
ATTGAAGCAATCAAAGAAAAATCACCAGAATTAGCTATAAAAATTGAACATTTAATGCAAGGAATTATGG
AAAAGTATAATACTCTTTCAGATGAATCAAAAAATTTTATTAAAGAATTAGGTGAAAAATTAAAAAATTT
TAATACACTTTCAACAAAAGTTAATAAAATTGAACAACTTAAAGTTTTTGCTACAAATTTTCTTCCAGCA
TATAGTAAACTTTCTAATAATGCTAAAGAAGAATTAAAACAAATATTTCCAATGTTTGACTTTTTATCAA
TAACTTTACCAAAGATTGTTAATATAGACTCAAGTTATGATTAA
>S_ratti_XM_024653954.1 
ATGTCAGATGACTTATTAGAATCTATAATTAATTATTTTCCTAAAGATGCTAATACATTTCTTGAATCAT
TAACACCTGAAGAAATGACAATTGCAACACAAATTGCTGGAGAAAAACCTTTAACTGATGAACAAGAAGA
TTGGAATGAATTTTTGTTAGTTGTTCGTGATCAATCAGAACCATTATATAGAAAAATTATTAAAGAAGTT
AGAAAAGAGGATGAAAAAGTTAATAAACTTTCTTATAAAGGTCGTCAATTTATAAAAAAGTTTCAAGAAA
AACAAAAAACTGTCTTTCAACCACATGGAATTTTAGTTATGCCTATGGCTGCAAGAATGAGTGCATTAGA
ATTATTTTTAAATTATCTTGATCTTCCTGAAATAGAAAAAGAAGGCGTTGATTCTATAATTGATGTCTTT
CGTAAACACCTTCCGGTACCACTTTAA
>S_ratti_XM_024643168.1 
ATGAAATTTATTTCATTAGTCTGTATTTTCTTTGTTGTTAAGGCAAAGGCTGATGATGTTGTTGGGGAGA
CTGTTAATACAATTTCTAGTCAATTTTCTGAAGGAATACCTGAGATTGTTGCAAATTCTATTCAAATATT
AAATGAAGAAATTATTAAATTAGTTTCTGAAAGAAATGAATCATCATCAATAAGTTCACTTATTCCAAAA
GAAATTTTAGATACTCTTGATGATTTATCATTACAAGAAAAAGTACAAATTATGAAATCTATGATAGTTA
TTGGAATGAAAGCTAAAACAAAAGGAACAAATTTATCAAAAGAAGATATTATTACTGCTTTTGAAAAGAT
ACCATCTGAAACATTAGACAAATTAAAAACTCTTCATGATACTTTAATTGAAAAGGGACAAAAAGTTAGT
AGTGGTGTAAAAGATTTCTTCAAAAATATGATTGAATATATTCATGAAAAATATACTCAATATAAGAATA
TTAAAGATTTATCTGAAATTCCAGAAAATGAAAGAATTCAAGCTGCAGTTAAAGTTATTCAGGGATATGT
TAATTTAACAGATGATGATCGTAAATCTATTGGAGAAGCTTTTGAATCACTAAAAAATCTTGTTAACAAT
GAAAAATTATTAACCCCACTTAAAAGTATAAATGAAAATTCAACTGTTGAAGATTTAGCTGGGGCACAAA
CACAAATTTTAGATTCATTAATGAAAGGTGAATTTAATCCAACTGTTTAA
>S_ratti_CEF64959.1 
ATGAATGCCACTTTAAATTATGATAATAATTTAAAAATAAAATTTAAGAATGTTAATGTT
AGTAAGTCGATAAGTATTTTACCTAAAAACATTAAAATCGTTGATGATAATATAACAGAT
GAAAGTACTTTACACCTACAAAACATTCTCCATAAACTTTGTAATTTCATAATATCGAAT
AAGACAAATCTTAATGATGAAATATTAGATAAATTTACCTATAAAAATGTTTCAATGGTA
AATGAATTTAAAAAATTATGGATGAAATTGTTTGACATATCAAATAATATAACAGAAAAT
AGTAATATTTTTTTAAAAAAACTTATTCAATTTCATTATACTGTTCTTGAGTATGTAGTT
AATGAAGACGGAACGACTATAGACTACAAAAGATTACGAGAAGAAGTATACAAAATAGCG
CAAGCATATTTAAAATTAACAGATACTGATAGAAATTCTTTTTCTTCATCCTTTCCTTCA
CTGTCAAATTTTTTTAATAACAAAATACTTCTAGATACTTTGAAAAAAATCAAACCAGAT
TCATCAATAAAAGATTATATCGATATAAAGGATTATCTAATAGATGCAATAATAAAAAAA
AAACTTTCAAATTAA
>S_ratti_CEF69666.1 
ATGAAATTTATTTCATTAGTCTGTATTTTCTTTGTTGTTAAGGCAAAGGCTGATGATGTT
GTTGGGGAGACTGTTAATACAATTTCTAGTCAATTTTCTGAAGGAATACCTGAGATTGTT
GCAAATTCTATTCAAATATTAAATGAAGAAATTATTAAATTAGTTTCTGAAAGAAATGAA
TCATCATCAATAAGTTCACTTATTCCAAAAGAAATTTTAGATACTCTTGATGATTTATCA
TTACAAGAAAAAGTACAAATTATGAAATCTATGATAGTTATTGGAATGAAAGCTAAAACA
AAAGGAACAAATTTATCAAAAGAAGATATTATTACTGCTTTTGAAAAGATACCATCTGAA
ACATTAGACAAATTAAAAACTCTTCATGATACTTTAATTGAAAAGGGACAAAAAGTTAGT
AGTGGTGTAAAAGATTTCTTCAAAAATATGATTGAATATATTCATGAAAAATATACTCAA
TATAAGAATATTAAAGATTTATCTGAAATTCCAGAAAATGAAAGAATTCAAGCTGCAGTT
AAAGTTATTCAGGGATATGTTAATTTAACAGATGATGATCGTAAATCTATTGGAGAAGCT
TTTGAATCACTAAAAAATCTTGTTAACAATGAAAAATTATTAACCCCACTTAAAAGTATA
AATGAAAATTCAACTGTTGAAGATTTAGCTGGGGCACAAACACAAATTTTAGATTCATTA
ATGAAAGGTGAATTTAATCCAACTGTTTAA
>S_ ratti _CEF68237.1 
ATGGTTTCTTACAAAACTCTCATCTGCTTAACTGTTTTTGCCGTTAGCTTTGCTACAGCA
TATGTTCTTCCAAACTATGATGCTATTCCAGAACAATTTAGAGATGTTATCCCAGAAGAA
GTTAAAAACTTTTATACATCACTTACTGAAGAGGACAAAGCTGTTATTGTTGACTGGGCC
AAAGGACATGAAGGATATGCTACTGAAGATGAAGCTTTACAAGCATTAAAAGGAAAAAGT
GAAAATTTATATGAAAAAGCAATGGCAGCCAAAGATCTCCTTCTTTCAAGAATTAATGCT
CTCAAACCAGAAGCCAAGGAGTTCCTTACATCAACCTATGAAACTCTTAAATCTCTTCGT
CCAGCTACCGGAACCAAGCCAGATATTGCTCTCATCAAGAAAACTGCTATGAGTGTTTAT
GAAAAATTCAATGCTCTTTCTGAGGAAGCAAAAGAAGACCTTAAAACTCAATTCCCAAAA
ACAGCTGCTATACTTCAAAATGAAAAAATTCAAAAGCTTGCTAAGGGATTCATTGAATCA
AATTAA
>S_ratti_CEF68235.1 
ATGCTCATTAGTTTATTACCAAATGAATTGATTGAATTTTATGAAAATTTAACTGTACGT
GAAAAAAAATTATTAGATAGAATGTCTGAAAAAAGAGAAAAATATATGCAAGATTATGAG
ACAAGTCAAATATTTCAATCAGTTTATCCAAAATTATTAGAAAAAATTGTTAATATTTAT
GGTATTATGAGAGAAAAAATTAAAAAATTACCCGAAGAACCAAGAGTATTCTTTTATCAG
ATGATGGAGATAAGTAAAGATATGAGACTTGGTGAAAATGGAAAATATGAAGATATAAAA
AGATATGTGACAGTATTTTCAACAAAATTTAAGAATTTATCATCATATGCCCAGGAAACA
TTAATAAAAGAGTATCCATTAATAAAAATTTTATCAACAAAAGACTATTTTAATGAAATT
ATTAATAATTGGTTAAAAGAAAAAGAAAATTTATTAAAGTTTAAACGTGTTCTAAGATTT
CTATTTTTAATATCATAA
>S_ ratti_CEF68234.1 
ATGTCATTTCACAAAAAATATTTTTATGTTGTATTTATTATAATAATTATTATTGGTGTT
ATTTTGTCATTGGCTGTCTATGATATCAATATCAATGAGGAACTTAGTGAAAAAATAAAA
GAAGAATTGACATGGTACACACCAAAAGAATTAGTTCAATTTGATGATAGTTTAACAGAA
GAAGAAACAATAATACTTAATGAATATTCTGAAGGTCTTTATAAAAATGACAGTAAAAGA
CATGAAAATGACATATTAAAAGATGCTTCCCCAATCTTATATAATAAATTAATAAATCTT
TTTAATCAATTAAAAGAAAAACGTGAAAATTTATCAGAAGAAGGAAAAAACTTTTATATA
TCAATGTGTAGAGAAGGACATTTTTTGGCTAAAAATAAAAATAAAATATCAAGTTATAAA
TTAATTATAAAATATTTACGTATATTGACGACATCTTTTAATAAATTATCAGAAGATACT
AAAGATGAATTGACAGCATCATTTCCTACTATTAAAGCGTTAACAGAAACTAACTCATAT
GGAATGGAATTTAATCAATTTTTAAAAAATGAAAAATTTTTATATTCAATTATGAGGATT
CTTAAAGTTCTCCAACTAATAATTTTATATTAA
>S_ratti _CEF68233.1 ATGGTTTCTATTCGTTTACTTATTGTTGCCGTTATTGGTATTGCTGTTGTAGCTGGAAAT
ACTCTTCCATATGATCAAATTCCTGCTCAATTCAAAGAATTTGTTCCTGATGAGGTAAAA
GAATTTTACAAAGGAATAACTCAAGAAGATCGCGCTGTCCTTATAGAAATTGCCAAGAAT
CACGACAAATATACAAATGAAGAAGAAGCTATTGCTGCTCTTAAGGAAAAATCACCAGCT
CTTGGAGAGAAGGCTGAAAGTCTTTACAACATGGTCAAGGAAAAAGTTAACTCTCTTACT
GAAGAACCTAAAAAATTCGCAAAAGAATTAATCCAAGAGGCTCGTGCTCTTCGCCCAGTT
CCAGGAGAGAAACCAGACTTGAATAAATTAAAGGAATTCGGAAGTAAATATATTGGAAAA
TACAAAGATCTCAGTGATGCTGCTAAGACTGAATTGAGACAAGTCTTCCCAAAAATGCAT
GCTCTTGCTGAAAATGAAAAATTCCAAAAATTGATCAAGGGATTCCTTAACATTGAAAAC
TAA
>S_ratti_CEF65834.1 
ATGATCCCAAGCCAATTTTATGTATTCTTTAACTCATTAACAGATGGTGAAGAAAAAGAA
ATGATATATTTGCCTTATCAAATGGTTGAGTCAATGGAAAAAAGTTTAAATCTCTCAACT
GAAGCATTAATGGCACCACTACAAAATATTACACCATCATTTAAAATTAAACTTACTACT
TTTTCTGATGAATTAAAAAATATGACTAGAGAGATAAATGGTAATGGTAAAAAATTTTTG
GCTAATTTTTTTAACAATCTACTTATAATATATAAAAAATTAATTAATGACAATAGTAAT
TTAATTGATAATACAAATATTTACCAATTGGGATATAATATTATACAGGAGTATTTAAAT
TTATCTACTCAAGATCGCCAATCATTAAGTAAACCATTTCCAACATTAAATAATCTTTTT
AACAATCCAAATTTATTGGAGGCGTTAAAAAGTATCACTCCAACATCTACCTACAACGAT
TATGTTAATTTAAAAAATAAGCTTAAAGATTTATTATTAAGAGGCCAACTAGCACCAACT
ATCAATAACTAA
>S_ratti _CEF64959.1 
ATGAATGCCACTTTAAATTATGATAATAATTTAAAAATAAAATTTAAGAATGTTAATGTT
AGTAAGTCGATAAGTATTTTACCTAAAAACATTAAAATCGTTGATGATAATATAACAGAT
GAAAGTACTTTACACCTACAAAACATTCTCCATAAACTTTGTAATTTCATAATATCGAAT
AAGACAAATCTTAATGATGAAATATTAGATAAATTTACCTATAAAAATGTTTCAATGGTA
AATGAATTTAAAAAATTATGGATGAAATTGTTTGACATATCAAATAATATAACAGAAAAT
AGTAATATTTTTTTAAAAAAACTTATTCAATTTCATTATACTGTTCTTGAGTATGTAGTT
AATGAAGACGGAACGACTATAGACTACAAAAGATTACGAGAAGAAGTATACAAAATAGCG
CAAGCATATTTAAAATTAACAGATACTGATAGAAATTCTTTTTCTTCATCCTTTCCTTCA
CTGTCAAATTTTTTTAATAACAAAATACTTCTAGATACTTTGAAAAAAATCAAACCAGAT
TCATCAATAAAAGATTATATCGATATAAAGGATTATCTAATAGATGCAATAATAAAAAAA
AAACTTTCAAATTAA
>S_ ratti _CEF68236.1 
ATGCATTTTTATCAAATTTTTATTTTTGTTACATTGTTAACATTATCCTTAACAAGATGT
AGTGTATTTCCTTATGAAGAAATGCCATCAGAATTTAGAGAATTGATTCCAAAAGATTTA
TATGACATTTATTTTAATTTAACAACTGAAGATCGTATTGTAATCCTTCAAACAGTACTT
GAAAAAAATCGTCTTTCAACATTTGACAAAGTTGTATCTTTTATTAAAAGGAGAAGACCA
ATATTTGGTAAAAATTTAGAAGAATATGTTAGAAAATTAACTAGATCAATTAAAAATTTA
TCCAATGAATCAAAAATATTTTTAAAACAATTTTCTCAACAATTTCTTGATATTATTCCA
GACAGAGAGGAAGCCATCAATTTTGATAGATATAAAAGTTTTCAAAATAAGTTTACAAAA
AAGTTTAATTCATTAAATAATCATTCAAAACAAGAAATAATAAAAACTGTACCAATGATT
CAACTTGTTATAGATAAAGATGCTTTAAGTAAAATGATCAATTTATTAATCGTTGATAAT
TAA
