# Supplementary material for: Fatty acid and retinol-binding protein: A novel antigen for immunodiagnosis of human strongyloidiasis
Source: PLoS One. 2019 Jul 22;14(7):e0218895. doi: 10.1371/journal.pone.0218895 (PMC6645452; doi:10.1371/journal.pone.0218895)
Supplement: S2 File — Alignment of protein sequences of Fatty acid and retinol-binding protein (FAR). Protein sequences from Strongyloides species and other nematodes which were used for alignment and determination of their homology. (TXT) [file pone.0218895.s002.txt]

>S_ stercoralis 
SDDLLESVINYFPNDATTFLKSLTPEELQIVTQIAGEKPLTDSPEDWDEFLLIVRDQSEPLYRKIIKEVRKEDEKFNQPSYKGRRFIKKFQEKQKTVFQPHGIFVMPMAARMSALDLFLNYLDLPEIDKEGIDSIVDVFRKHLPVPL
>S_ ratti_CEF70273.1 
MSDDLLESIINYFPKDANTFLESLTPEEMTIATQIAGEKPLTDEQEDWNEFLLVVRDQSEPLYRKIIKEV
RKEDEKVNKLSYKGRQFIKKFQEKQKTVFQPHGILVMPMAARMSALELFLNYLDLPEIEKEGVDSIIDVF
RKHLPVPL
>H_ contortus_ACR48262.1 
FVSSFTFDDVPPEFRELLPEDVKQFVNSLTPEDKKILEEVAKKYGEEKLSDEAGIAAVKAKSPQLGDKLQ
KIYDEIQQKLNALSPEARAFAKEMYDITRKLHADHVAGRKPSIVEITDLTQKAIDRYKALPKAAQDDLKK
QFPTLVHAFTSKKFH
>S_ ratti_XP_024507379.1 
MINIRKYILIFVLLTTINGKAIITKTDGEIIEGILPEEILQFAKDMTPSDIKILTELSSMKYQFGSQNEL
IEAIKEKSPELAIKIEHLMQGIMEKYNTLSDESKNFIKELGEKLKNFNTLSTKVNKIEQLKVFATNFLPA
YSKLSNNAKEELKQIFPMFDFLSITLPKIVNIDSSYD
>O_ volvulus_AAC32662.1 
MYHQLILMALIGVIMANVVPFSMSNIPEEYKEFIPEEVKNFYKNLTQEDRQILRELASKHATFTNEDAAL
EALKNKSDKLYQKAVELRNFVKAKIDSLKPDAKAFVDEIIAKVRSLRPEDGQKLDMEKLKQAARDIIAKY
EALNEETKEELKATFPNTTKIITNEKFKRIANSFLQKN
>B_ pahangi_AAL33793.1 
MANVIPFSMNNIPEEYKEFIPEEVRNFYKDLTVEDKEILRELASKHATFANEDAALEALKDKSDKLYKNA
VELRNFVKAKIDSLKPDAKIFVDEIIAKARSLRSDDGHKLDTEKIKQAARDIIAKYQALSEETKEELKVT
FPAIAKIIGNEKLKRNAST
>C_ elegans_CAA79616.1 
MIRATIILAAVAALAFSAPVPEVPENYDDIPAEYKSLIPAEVSEHLKSITPEEKAILKEVAKGYKDFKSE
DDFLNALKEKSPTLHEKASKLHQIVKDKVNALNDEAKAFVKKAIAEGRKIHAQYLAGEKPSLDTLKTTAK
THIEAYKGLSQDAKDSIAKEFPILTGFFKNEKVQAMVGQYLN
>W_ bancrofti_EJW81696.1 
MANVIPFSMSTIPEEYKEFIPEEVRNFYKDLTVEDKEILRELASKHATFANEDAALEALKAKSDNLYKNA
VELRNFVKAKIDSLKPDAKTFVDEIIAKARSLRSDDGHKLDTEKIKQAARDIIAKYQALSEETKEELKVT
FPAIAKIIGNEKLKRNAST
>W_ bancrofti_AAL33794.1 
MYHRLILLALIGTTMANVIPFSMSNIPEEYKEFIPEEVRNFYKDLTVEDKEILRELASKHATFANEDAAL
EALKDKSDKLYKNAVELRNFVKAKIDSLKPDAKTFVDEIIAKARSLRSDDGHKLDTEKIKQAARDIIAKY
QALSEETKEELKVTFPAIAKIIGSESFTLKNL
>B_ malayi_AAB08893.1 
MYHRLILLALVGTTMANVIPFSMSNIPEEYKEFIPEEVRNFYKDLTVEDKEILRELASKHATFANEDAALEALKDKSDKLYKNAVELRNFVKAKIDSLKPDAKIFVDEIIAKARSLRSDDGHKLDTEKIKQAARDIIAKY
QALSEETKEELKVTFPAIAKIIGNEKLKRNASTFLQKN
>C_ briggsae_CAP27058.1  MIRATIVFACLAAVAFSAPIPEVPENYEDIPAEYKSLIPAEVAEHLKSITPEEKAILKDVAKGYKDFKSE
DDFLNALKEKSPALHEKASKLHQIVKDKVNSLNDEAKAFVKKAIAEGRKIHAQYLAGEKPSLDTLKATAK
THIEAYKGLSQDAKDSISKEFPILTGFFKNEKVQAMVGQYIN
>A_ ceylanicum_EPB76535.1 
MLRLALFAVLFACAFSAPNVEVHKFEDIPEQYRELIPKEVADHIKAITEEEKAILKEVLKEYTKYKDEEE
YLAALKQKSPSLHEKAKKFHDFIKAKVDALGDEAKAFVKKVIAAARKLHAELLAGNKPSLEELKNTVKKY
MAEFEALSAAAKEDLKKHFPILTSVFTSNLKCCSIAREIIGKNVKVFVSDEKAKAMIDKHLQN
>A_ ceylanicum_EPB80036.1 
MQHMTTPTPQFQTRTGTKVPSYPFTMFLRLLVTATILFAYVSAFKLEDIPAQYRELMPERVKNFIAGLSE
QEQATMEEIFENFHSYKNDQEVMAAFKAKSPGLAAKLEQFNSWFDQKAAALGPEARAYYNTLHEISQKIR
AKFYGGQTPSNAEIKQAALEEITKYRALSAKAKAEFAKQFPILANLLTSDAVYKKIQALN
>A_ ceylanicum _EPB80038.1
MLESLELMPERVKSLIVGLSSQEQATMKEVYENLHTYKNDQEVVAAIRAKSPGLASKLEQFQSWWSEKAA
GLGPEARAYFDAMHENAYKIRARFYAGKRPSNAEIKQAALETITKYKALSAAAKADFQKQFPLLTRMLSN
DETYKAIQSLN
>A_ galli_AAC17174.1 DHHHDRLEHYLHTHLKWLSDEQKEELKQMKAAGKSKTEMQQKVMEHYEELSGEAKEKAKESLIGGCRELL
KEILGEEKATELKTLRDSGTPIDELKHKVEELLAHVTDEHKKELIKDYGPACKKLFAAKASRLRR
>Ancylostoma caninum_AAM97930
MLRLALFAVLFACAFSAPNVEVNKFEDIPEQYRELIPKEVADHLKAITDDEKKILKEVLKDYAKYKDENE
YLAVLKEKSPSLHEKAKKFHEFIKAKVDALGDEPKAFVKKVIAAARKLHAELLAGNKPSLEELKNTVKTY
MAEFNALSPAAKEDLKKNFPILTSVFTNEKAKALMDKHLQN
>C_ elegans _CCD61950.1
MSVASLPECVKNFFPTEQLEFSSSITADEKPVLHEVFQKHSCFSQCGEMIDEVSKKHPELGKRLATVLEG
NKKRLDGLSPAAVEYAKKLIHMVTTTLCSLTVGKPIDDADAKRLHQEFQSLSSEDQAALRKNNPDIKF
>C_ elegans _CCD61950.1
MSVASLPECVKNFFPTEQLEFSSSITADEKPVLHEVFQKHSCFSQCGEMIDEVSKKHPELGKRLATVLEG
NKKRLDGLSPAAVEYAKKLIHMVTTTLCSLTVGKPIDDADAKRLHQEFQSLSSEDQAALRKNNPDIKF
>H_contortus_CDJ90628.1
MIQTLPPNVQSLFPKENLDFAESINENEAKILKEVFDKHSTFDEVGEMIAAVEAKSPELGKRMRNVLDKN
CSRLNGLSPKAIDYSKKCIHFVTNVMCNLTLGKQLTYEEAEKLHNAFKELSAEDQEKLKKMNPDVKF
>A_caninum_AAM93667.1
MLRLALFAVLFACAFSAPNVEVNKFEDIPEQYRELIPKEVADHIKAITEEEKTILKEVLKDYAKYKDENE
YLAALKEKSPSLHEKAKKFHDFIKAKVDALGDEAKAFVKKVIAAARKLHAELLAGNKPSLEELKNTVKKY
VAEFDALTAAAKEDLKKHFPILTSIFTNEKAKALMDKHLPN
>H_ contortus _CDJ86013.1
MRFLLLIVLVIGAIAQNSTEIENPLANFTLTIDMVNEVIERLKTESQFIPSYILQPIVTATDQEKQQFVE
FANNLLQGKYKSADVTSLAQLLQLLQSRAPLVYQKGLVIYKAFMDKVYSLNTEAEAFVIKWMNKWAETIK
AMPTGNALQLSFDFNKQFFNDAKKLTPEAVESLKKQFPEFARLWETCPQLQQFANFVANAPDNIDVMKLE
AMQEYMGNFNGTAQVPVNVQN
>H_ contortus _CDJ86883.1
MVRYTIPIVASLSFAFVAGFTDIPPDFKSVFPQHLHSFIGGLSESDKNILRDVAKNYDKYGSHEKVMAAI
KEKSPELAEKVEHHYQMLMEKIKKLPPPAETFIMELWQTVRKTYIEAISGHKPTPDQLKAKGEQIISKYD
ALPESAKADLEKNFPYITKMMKDKDLPAKLAALPLN
>O_flexuosa_OZC11511.1
MYHQVILMALIGATMANVVPFSMSNIPEEYKEFVPEEVKNFYKNLTQEDRQILRELASKHATFTNEDAAL
EALKGKSDKLYKKAVELRNFVKAKIDSLKPDAKAFVDEIIDKARSLRPEEGQKLDMEKIKQAARDIIAKY
EALSEEIKEELKATFPNTTKIITNEKFKRIANSFLQKN
>S_ ratti _CEF64959.1
MNATLNYDNNLKIKFKNVNVSKSISILPKNIKIVDDNITDESTLHLQNILHKLCNFIISNKTNLNDEILD
KFTYKNVSMVNEFKKLWMKLFDISNNITENSNIFLKKLIQFHYTVLEYVVNEDGTTIDYKRLREEVYKIA
QAYLKLTDTDRNSFSSSFPSLSNFFNNKILLDTLKKIKPDSSIKDYIDIKDYLIDAIIKKKLSN
>S_ ratti _CEF64959.1
MNATLNYDNNLKIKFKNVNVSKSISILPKNIKIVDDNITDESTLHLQNILHKLCNFIISNKTNLNDEILD
KFTYKNVSMVNEFKKLWMKLFDISNNITENSNIFLKKLIQFHYTVLEYVVNEDGTTIDYKRLREEVYKIA
QAYLKLTDTDRNSFSSSFPSLSNFFNNKILLDTLKKIKPDSSIKDYIDIKDYLIDAIIKKKLSN
>S_ ratti _CEF68233.1
MVSIRLLIVAVIGIAVVAGNTLPYDQIPAQFKEFVPDEVKEFYKGITQEDRAVLIEIAKNHDKYTNEEEA
IAALKEKSPALGEKAESLYNMVKEKVNSLTEEPKKFAKELIQEARALRPVPGEKPDLNKLKEFGSKYIGK
YKDLSDAAKTELRQVFPKMHALAENEKFQKLIKGFLNIEN
>S_ ratti _CEF68234.1 
MSFHKKYFYVVFIIIIIIGVILSLAVYDININEELSEKIKEELTWYTPKELVQFDDSLTEEETIILNEYS
EGLYKNDSKRHENDILKDASPILYNKLINLFNQLKEKRENLSEEGKNFYISMCREGHFLAKNKNKISSYK
LIIKYLRILTTSFNKLSEDTKDELTASFPTIKALTETNSYGMEFNQFLKNEKFLYSIMRILKVLQLIILY
>S_ ratti _CEF68235.1
MLISLLPNELIEFYENLTVREKKLLDRMSEKREKYMQDYETSQIFQSVYPKLLEKIVNIYGIMREKIKKL
PEEPRVFFYQMMEISKDMRLGENGKYEDIKRYVTVFSTKFKNLSSYAQETLIKEYPLIKILSTKDYFNEI
INNWLKEKENLLKFKRVLRFLFLIS
>S_ ratti _CEF68236.1
MHFYQIFIFVTLLTLSLTRCSVFPYEEMPSEFRELIPKDLYDIYFNLTTEDRIVILQTVLEKNRLSTFDK
VVSFIKRRRPIFGKNLEEYVRKLTRSIKNLSNESKIFLKQFSQQFLDIIPDREEAINFDRYKSFQNKFTK
KFNSLNNHSKQEIIKTVPMIQLVIDKDALSKMINLLIVDN
>S_ ratti _CEF68237.1
mvsyktlicltvfavsfatayvlpnydaipeqfrdvipeevknfytslteedkavivdwa
kghegyatedealqalkgksenlyekamaakdlllsrinalkpeakefltstyetlkslr
patgtkpdialikktamsvyekfnalseeakedlktqfpktaailqnekiqklakgfies
n
>S_ ratti _CEF69666.1
MKFISLVCIFFVVKAKADDVVGETVNTISSQFSEGIPEIVANSIQILNEEIIKLVSERNESSSISSLIPK
EILDTLDDLSLQEKVQIMKSMIVIGMKAKTKGTNLSKEDIITAFEKIPSETLDKLKTLHDTLIEKGQKVS
SGVKDFFKNMIEYIHEKYTQYKNIKDLSEIPENERIQAAVKVIQGYVNLTDDDRKSIGEAFESLKNLVNN
EKLLTPLKSINENSTVEDLAGAQTQILDSLMKGEFNPTV
>S_ ratti _XP_024508865.1
MKFISLVCIFFVVKAKADDVVGETVNTISSQFSEGIPEIVANSIQILNEEIIKLVSERNESSSISSLIPK
EILDTLDDLSLQEKVQIMKSMIVIGMKAKTKGTNLSKEDIITAFEKIPSETLDKLKTLHDTLIEKGQKVS
SGVKDFFKNMIEYIHEKYTQYKNIKDLSEIPENERIQAAVKVIQGYVNLTDDDRKSIGEAFESLKNLVNN
EKLLTPLKSINENSTVEDLAGAQTQILDSLMKGEFNPTV
>S_ratti _CEF65834.1 
MIPSQFYVFFNSLTDGEEKEMIYLPYQMVESMEKSLNLSTEALMAPLQNITPSFKIKLTTFSDELKNMTR
EINGNGKKFLANFFNNLLIIYKKLINDNSNLIDNTNIYQLGYNIIQEYLNLSTQDRQSLSKPFPTLNNLF
NNPNLLEALKSITPTSTYNDYVNLKNKLKDLLLRGQLAPTINN
>T_ canis _KHN88420.1
MHMRIFAFILVAITYATSKPSPTSNINEEPDIETIPNEVRKFYGSLNAEEKTALRQYAKELKEGNANFSL
TDNIFDGIKTGSEGLTTKLGVFRDLINSKLDNLTPESRQFIAQMIRKLIIIIGEGGGLMDILMSMKNFGR
DTLRMYDSLSEKTRQDLLKGFPTIGAIATSDIARVILNKLADYTPSVNWNSTPSTHDGSHEPTIKAFTDK
PPTSPPHSTVHSSMYPKVSPHRSSDDTAGEEEMIKVKLID
>T_ canis _KHN88406.1
MRVLYVVLAIGWLLCVTIARPTRSDLTSLAVELLEFIPSSFLTFFGDLNDVDRSALLELSRNVSRNRLTA
DNEKQFLNELKAKSENAYTKVMGVQSYLQNKVENLKPDSKEFTKKLSDKYLSLFMNSHNAPKGTFSKLKI
FVNETFTMFDELSEDGKSDLRSSFPEIAQLLANPRFRDYLRRVFESNDVKRAFNRADRAFNPK
>T_canis_ KHN72925.1
MLRTTIIISVCFAYALAFVMPLSMSNIPEEYKEFVPEAVQNFYKDLTPEDKQILREIADHHSQYPNVDAA
LNALKEKSEKLYAKAVEIRNFIKNKVDSLSPEAKHFVEEVEAKARALRPEPGQKPDLEKVKSTAREIIEK
YKGLPENGEMLRTTIIISVCFAYALAFVMPLSMSNIPEEYKEFVPEAVQNFYKDLTPEDKQILREIADHH
SQYPNVDAALNALKEKSEKLYAKAVEIRNFIKNKVDSLSPEAKHFVEEVEAKARALRPEPGQKPDLEKVK
STAREIIEKYKGLPENVKEDLRKTFPHITKLFQNEKFKKMAKGFLEKSS
